# Supplementary material for: GmTCP40 Promotes Soybean Flowering under Long-Day Conditions by Binding to the GmAP1a Promoter and Upregulating Its Expression
Source: Biomolecules. 2024 Apr 10;14(4):465. doi: 10.3390/biom14040465 (PMC11047976; doi:10.3390/biom14040465)
Supplement: Supplementary file 1 [file biomolecules-14-00465-s001.zip]

Archive with 1 entries (1 files):
- biomolecules-2914325-supplementary.pdf
